# Supplementary material for: Synthesis and Anti-Trypanosoma cruzi Activity of New Pyrazole-Thiadiazole Scaffolds
Source: Molecules. 2024 Jul 27;29(15):3544. doi: 10.3390/molecules29153544 (PMC11314410; doi:10.3390/molecules29153544)
Supplement: Supplementary file 1 [file molecules-29-03544-s001.zip]

Archive with 1 entries (1 files):
- supplementary material (20.06).pdf
